# Supplementary material for: Motivation for Behavior Change among Women with Recent Gestational Diabetes and Their Partners—A Qualitative Investigation among Participants in the Face-It Intervention
Source: Nutrients. 2023 Sep 7;15(18):3906. doi: 10.3390/nu15183906 (PMC10535498; doi:10.3390/nu15183906)
Supplement: Supplementary file 1 [file nutrients-15-03906-s001.zip]

Archive with 1 entries (1 files):
- nutrients-2444020-supplementary.pdf
